# Supplementary material for: Automatic Body Segment and Side Recognition of an Inertial Measurement Unit Sensor during Gait
Source: Sensors (Basel). 2023 Mar 29;23(7):3587. doi: 10.3390/s23073587 (PMC10098809; doi:10.3390/s23073587)
Supplement: Supplementary file 1 [file sensors-23-03587-s001.zip]

Archive with 1 entries (1 files):
- sensors-2232962-supplementary.pdf
